# Supplementary material for: METTL3-mediated m6A modification of has_circ_0007905 promotes age-related cataract progression through miR-6749-3p/EIF4EBP1
Source: PeerJ. 2023 Mar 6;11:e14863. doi: 10.7717/peerj.14863 (PMC9997201; doi:10.7717/peerj.14863)
Supplement: Supplemental Information 5 [file peerj-11-14863-s005.zip]

Archive with 139 entries (113 files):
- Raw data/
- Raw data/Fig 1C and 2D/
- Raw data/Fig 1C and 2D/Corrected data.xlsx
- Raw data/Fig 1C and 2D/raw data/
- Raw data/Fig 1C and 2D/raw data/2 gene.xls
- Raw data/Fig 1C and 2D/raw data/8 gene.xls
- Raw data/Fig 1C and 2D/raw data/Amplification Plot ALKBH5.jpg
- Raw data/Fig 1C and 2D/raw data/Amplification Plot Actin (2).jpg
- Raw data/Fig 1C and 2D/raw data/Amplification Plot Actin.jpg
- Raw data/Fig 1C and 2D/raw data/Amplification Plot FTO.jpg
- Raw data/Fig 1C and 2D/raw data/Amplification Plot METTL14.jpg
- Raw data/Fig 1C and 2D/raw data/Amplification Plot METTL3.jpg
- Raw data/Fig 1C and 2D/raw data/Amplification Plot WTAP.jpg
- Raw data/Fig 1C and 2D/raw data/Amplification Plot hsa-circ-0003949.jpg
- Raw data/Fig 1C and 2D/raw data/Amplification Plot hsa-circ-0007905.jpg
- Raw data/Fig 1C and 2D/raw data/Amplification Plot hsa-circ-0022997.jpg
- Raw data/Fig 1C and 2D/raw data/Amplification Plot hsa-circ-0035228.jpg
- Raw data/Fig 1C and 2D/raw data/Amplification Plot hsa-circ-0065244.jpg
- Raw data/Fig 1C and 2D/raw data/Melt Curve Plot ALKBH5.jpg
- Raw data/Fig 1C and 2D/raw data/Melt Curve Plot Actin (2).jpg
- Raw data/Fig 1C and 2D/raw data/Melt Curve Plot Actin.jpg
- Raw data/Fig 1C and 2D/raw data/Melt Curve Plot FTO.jpg
- Raw data/Fig 1C and 2D/raw data/Melt Curve Plot METTL14.jpg
- Raw data/Fig 1C and 2D/raw data/Melt Curve Plot METTL3.jpg
- Raw data/Fig 1C and 2D/raw data/Melt Curve Plot WTAP.jpg
- Raw data/Fig 1C and 2D/raw data/Melt Curve Plot hsa-circ-0003949.jpg
- Raw data/Fig 1C and 2D/raw data/Melt Curve Plot hsa-circ-0007905.jpg
- Raw data/Fig 1C and 2D/raw data/Melt Curve Plot hsa-circ-0022997.jpg
- Raw data/Fig 1C and 2D/raw data/Melt Curve Plot hsa-circ-0035228.jpg
- Raw data/Fig 1C and 2D/raw data/Melt Curve Plot hsa-circ-0065244.jpg
- Raw data/Fig 1D and 2G/
- Raw data/Fig 1D and 2G/Corrected data.xls
- Raw data/Fig 1D and 2G/Raw data/
- Raw data/Fig 1D and 2G/Raw data/Amplification Plot Actin (2).jpg
- Raw data/Fig 1D and 2G/Raw data/Amplification Plot Actin.jpg
- Raw data/Fig 1D and 2G/Raw data/Amplification Plot METTL3.jpg
- Raw data/Fig 1D and 2G/Raw data/Amplification Plot hsa-circ-0007905.jpg
- Raw data/Fig 1D and 2G/Raw data/Amplification Plot hsa-circ-0035228.jpg
- Raw data/Fig 1D and 2G/Raw data/Melt Curve Plot Actin (2).jpg
- Raw data/Fig 1D and 2G/Raw data/Melt Curve Plot Actin.jpg
- Raw data/Fig 1D and 2G/Raw data/Melt Curve Plot METTL3.jpg
- Raw data/Fig 1D and 2G/Raw data/Melt Curve Plot hsa-circ-0007905.jpg
- Raw data/Fig 1D and 2G/Raw data/Melt Curve Plot hsa-circ-0035228.jpg
- Raw data/Fig 1D and 2G/Raw data/Realtime PCR raw CT data 7905.xls
- Raw data/Fig 1D and 2G/Raw data/Realtime PCR raw CT data.xls
- Raw data/Fig 1E/
- Raw data/Fig 1E/Corrected data.xlsx
- Raw data/Fig 1E/Raw data/
- Raw data/Fig 1E/Raw data/Amplification Plot hsa-circ-0007905.jpg
- Raw data/Fig 1E/Raw data/Melt Curve Plot hsa-circ-0007905.jpg
- Raw data/Fig 1E/Raw data/Realtime PCR raw CT data.xls
- Raw data/Fig 1E/Raw data/Thumbs.db
- Raw data/Fig 2A/
- Raw data/Fig 2A/Corrected data.xls
- Raw data/Fig 2A/Raw data/
- Raw data/Fig 2A/Raw data/Amplification Plot Actin.jpg
- Raw data/Fig 2A/Raw data/Amplification Plot hsa-circ-0007905.jpg
- Raw data/Fig 2A/Raw data/Melt Curve Plot Actin.jpg
- Raw data/Fig 2A/Raw data/Melt Curve Plot hsa-circ-0007905.jpg
- Raw data/Fig 2A/Raw data/Realtime PCR raw CT data.xls
- Raw data/Fig 2H/
- Raw data/Fig 2H/GAPDH.tif
- Raw data/Fig 2H/Mettl3.tif
- Raw data/Fig 2H/Western Blot raw data.xlsx
- Raw data/Fig 3A/
- Raw data/Fig 3A/Corrected data.xls
- Raw data/Fig 3A/Raw data/
- Raw data/Fig 3A/Raw data/Amplification Plot Actin.jpg
- Raw data/Fig 3A/Raw data/Amplification Plot METTL3.jpg
- Raw data/Fig 3A/Raw data/Melt Curve Plot Actin.jpg
- Raw data/Fig 3A/Raw data/Melt Curve Plot METTL3.jpg
- Raw data/Fig 3A/Raw data/Realtime PCR raw CT data.xls
- Raw data/Fig 3B/
- Raw data/Fig 3B/3B METTL3.tif
- Raw data/Fig 3B/GAPDH.tif
- Raw data/Fig 3B/Western Blot raw data.xlsx
- Raw data/Fig 3C/
- Raw data/Fig 3C/Corrected data.xls
- Raw data/Fig 3C/Raw data/
- Raw data/Fig 3C/Raw data/Amplification Plot Actin.jpg
- Raw data/Fig 3C/Raw data/Amplification Plot hsa-circ-0007905.jpg
- Raw data/Fig 3C/Raw data/Melt Curve Plot Actin.jpg
- Raw data/Fig 3C/Raw data/Melt Curve Plot hsa-circ-0007905.jpg
- Raw data/Fig 3C/Raw data/Realtime PCR raw CT data.xls
- Raw data/Fig 3D/
- Raw data/Fig 3D/Corrected data.xlsx
- Raw data/Fig 3D/Raw data/
- Raw data/Fig 3D/Raw data/Amplification Plot hsa-circ-0007905.jpg
- Raw data/Fig 3D/Raw data/Melt Curve Plot hsa-circ-0007905.jpg
- Raw data/Fig 3D/Raw data/Realtime PCR raw CT data.xls
- Raw data/Fig 4E/
- Raw data/Fig 4E/Corrected data.xls
- Raw data/Fig 4E/Raw data/
- Raw data/Fig 4E/Raw data/Amplification Plot ARRB1.jpg
- Raw data/Fig 4E/Raw data/Amplification Plot ARRB2.jpg
- Raw data/Fig 4E/Raw data/Amplification Plot Actin.jpg
- Raw data/Fig 4E/Raw data/Amplification Plot EIF4EBP1.jpg
- Raw data/Fig 4E/Raw data/Amplification Plot FRAT1.jpg
- Raw data/Fig 4E/Raw data/Amplification Plot PDGFD.jpg
- Raw data/Fig 4E/Raw data/Amplification Plot WNT7B.jpg
- Raw data/Fig 4E/Raw data/Melt Curve Plot ARRB1.jpg
- Raw data/Fig 4E/Raw data/Melt Curve Plot ARRB2.jpg
- Raw data/Fig 4E/Raw data/Melt Curve Plot Actin.jpg
- Raw data/Fig 4E/Raw data/Melt Curve Plot EIF4EBP1.jpg
- Raw data/Fig 4E/Raw data/Melt Curve Plot FRAT1.jpg
- Raw data/Fig 4E/Raw data/Melt Curve Plot PDGFD.jpg
- Raw data/Fig 4E/Raw data/Melt Curve Plot WNT7B.jpg
- Raw data/Fig 4E/Raw data/Realtime PCR raw CT data.xls
- Raw data/Fig 5A/
- Raw data/Fig 5A/Corrected data.xls
- Raw data/Fig 5A/Raw data/
- Raw data/Fig 5A/Raw data/Amplification Plot Actin.jpg
- Raw data/Fig 5A/Raw data/Amplification Plot EIF4EBP1.jpg
- Raw data/Fig 5A/Raw data/Melt Curve Plot Actin.jpg
- Raw data/Fig 5A/Raw data/Melt Curve Plot EIF4EBP1.jpg
- Raw data/Fig 5A/Raw data/Realtime PCR raw CT data.xls
- Raw data/Fig 5B/
- Raw data/Fig 5B/5B EIF4EBP1.tif
- Raw data/Fig 5B/GAPDH.tif
- Raw data/Fig 5B/Western Blot raw data.xlsx
- Raw data/Fig 5E/
- Raw data/Fig 5E/5E EIF4EBP1.tif
- Raw data/Fig 5E/GAPDH.tif
- Raw data/Fig 5E/Western Blot raw data.xlsx
- Raw data/Fig 6D/
- Raw data/Fig 6D/Corrected data.xlsx
- Raw data/Fig 6D/Raw data/
- Raw data/Fig 6D/Raw data/Amplification Plot U6.jpg
- Raw data/Fig 6D/Raw data/Amplification Plot miR-10396a-3P.jpg
- Raw data/Fig 6D/Raw data/Amplification Plot miR-10396b-3P.jpg
- Raw data/Fig 6D/Raw data/Amplification Plot miR-4707-5P.jpg
- Raw data/Fig 6D/Raw data/Amplification Plot miR-4783-3P.jpg
- Raw data/Fig 6D/Raw data/Amplification Plot miR-6749-3P.jpg
- Raw data/Fig 6D/Raw data/Realtime PCR raw CT data.xls.xls
- Raw data/Fig 6F 6G luciferase raw data.xlsx
- Raw data/Fig 6H/
- Raw data/Fig 6H/6E EIF4EBP1.tif
- Raw data/Fig 6H/GAPDH.tif
- Raw data/Fig 6H/Western Blot raw data.xlsx
